# Supplementary material for: Genetic polymorphisms and population genetic analyses of 57 autosomal InDel loci in Hubei Tujia group
Source: Front Genet. 2023 Mar 3;14:1066655. doi: 10.3389/fgene.2023.1066655 (PMC10022698; doi:10.3389/fgene.2023.1066655)
Supplement: Supplementary file 1 [file Table1.XLSX]

## Sheet: Sheet1
Supplementary Table 1. The information of 26 reference populations from 1000 Genomes Project Phase 3
Super Population Code	Population Description	Population Code	n
AFR	African Caribbeans in Barbados	ACB	96
	Americans of African Ancestry in SW USA	ASW	61
	Esan in Nigeria	ESN	99
	Gambian in Western Divisions in the Gambia	GWD	113
	Luhya in Webuye, Kenya	LWK	99
	Mende in Sierra Leone	MSL	85
	Yoruba in Ibadan, Nigeria	YRI	108
AMR	Colombians from Medellin, Colombia	CLM	94
	Mexican Ancestry from Los Angeles USA	MXL	64
	Peruvians from Lima, Peru	PEL	85
	Puerto Ricans from Puerto Rico	PUR	104
EAS	Chinese Dai in Xishuangbanna, China	CDX	90
	Han Chinese in Beijing, China	CHB	103
	Southern Han Chinese	CHS	105
	Japanese in Tokyo, Japan	JPT	104
	Kinh in Ho Chi Minh City, Vietnam	KHV	99
EUR	Utah Residents (CEPH) with Northern and Western European Ancestry	CEU	99
	Finnish in Finland	FIN	99
	British in England and Scotland	GBR	91
	Iberian Population in Spain	IBS	107
	Toscani in Italia	TSI	107
SAS	Gujarati Indian from Houston, Texas	GIH	103
	Indian Telugu from the UK	ITU	102
	Punjabi from Lahore, Pakistan	PJL	96
	Sri Lankan Tamil from the UK	STU	102
	Bengali from Bangladesh	BEB	86
